# Supplementary material for: Targeted Mutagenesis of the Multicopy Myrosinase Gene Family in Allotetraploid Brassica juncea Reduces Pungency in Fresh Leaves across Environments
Source: Plants (Basel). 2022 Sep 23;11(19):2494. doi: 10.3390/plants11192494 (PMC9572489; doi:10.3390/plants11192494)
Supplement: Supplementary file 1 [file plants-11-02494-s001.zip]

Archive with 1 entries (1 files):
- plants-1888607-supplementary.pdf
